# Supplementary material for: Aging drives cerebrovascular network remodeling and functional changes in the mouse brain
Source: Nat Commun. 2024 Jul 30;15:6398. doi: 10.1038/s41467-024-50559-8 (PMC11289283; doi:10.1038/s41467-024-50559-8)
Supplement: Supplementary file 4 — Source Data [file 41467_2024_50559_MOESM4_ESM.zip]

Archive with 84 entries (76 files):
- SourceData/
- SourceData/.DS_Store
- __MACOSX/SourceData/._.DS_Store
- SourceData/Fig6and7_InVivoPhysiology_SourceData/
- SourceData/SourceDataFile_AllexceptFig6and7.xlsx
- __MACOSX/SourceData/._SourceDataFile_AllexceptFig6and7.xlsx
- SourceData/Fig6and7_InVivoPhysiology_SourceData/.DS_Store
- __MACOSX/SourceData/Fig6and7_InVivoPhysiology_SourceData/._.DS_Store
- SourceData/Fig6and7_InVivoPhysiology_SourceData/Figure/
- SourceData/Fig6and7_InVivoPhysiology_SourceData/Code/
- SourceData/Fig6and7_InVivoPhysiology_SourceData/README.txt
- __MACOSX/SourceData/Fig6and7_InVivoPhysiology_SourceData/._README.txt
- SourceData/Fig6and7_InVivoPhysiology_SourceData/Data/
- SourceData/Fig6and7_InVivoPhysiology_SourceData/Figure/Fig_6_no.fig
- __MACOSX/SourceData/Fig6and7_InVivoPhysiology_SourceData/Figure/._Fig_6_no.fig
- SourceData/Fig6and7_InVivoPhysiology_SourceData/Figure/Fig_6_d-g.fig
- __MACOSX/SourceData/Fig6and7_InVivoPhysiology_SourceData/Figure/._Fig_6_d-g.fig
- SourceData/Fig6and7_InVivoPhysiology_SourceData/Figure/Fig_S6.fig
- __MACOSX/SourceData/Fig6and7_InVivoPhysiology_SourceData/Figure/._Fig_S6.fig
- SourceData/Fig6and7_InVivoPhysiology_SourceData/Figure/Fig_7_cd.fig
- __MACOSX/SourceData/Fig6and7_InVivoPhysiology_SourceData/Figure/._Fig_7_cd.fig
- SourceData/Fig6and7_InVivoPhysiology_SourceData/Figure/Fig_6_i-l.fig
- __MACOSX/SourceData/Fig6and7_InVivoPhysiology_SourceData/Figure/._Fig_6_i-l.fig
- SourceData/Fig6and7_InVivoPhysiology_SourceData/Figure/Fig_6_p.fig
- __MACOSX/SourceData/Fig6and7_InVivoPhysiology_SourceData/Figure/._Fig_6_p.fig
- SourceData/Fig6and7_InVivoPhysiology_SourceData/Figure/Fig_7_b.fig
- __MACOSX/SourceData/Fig6and7_InVivoPhysiology_SourceData/Figure/._Fig_7_b.fig
- SourceData/Fig6and7_InVivoPhysiology_SourceData/Figure/Fig_7_a.fig
- __MACOSX/SourceData/Fig6and7_InVivoPhysiology_SourceData/Figure/._Fig_7_a.fig
- SourceData/Fig6and7_InVivoPhysiology_SourceData/Figure/Fig_6_bc.fig
- __MACOSX/SourceData/Fig6and7_InVivoPhysiology_SourceData/Figure/._Fig_6_bc.fig
- SourceData/Fig6and7_InVivoPhysiology_SourceData/Figure/Fig_7_e.fig
- __MACOSX/SourceData/Fig6and7_InVivoPhysiology_SourceData/Figure/._Fig_7_e.fig
- SourceData/Fig6and7_InVivoPhysiology_SourceData/Figure/Fig_7_f.fig
- __MACOSX/SourceData/Fig6and7_InVivoPhysiology_SourceData/Figure/._Fig_7_f.fig
- SourceData/Fig6and7_InVivoPhysiology_SourceData/Code/genFig_Age_Physiology.m
- __MACOSX/SourceData/Fig6and7_InVivoPhysiology_SourceData/Code/._genFig_Age_Physiology.m
- SourceData/Fig6and7_InVivoPhysiology_SourceData/Code/support_script/
- SourceData/Fig6and7_InVivoPhysiology_SourceData/Data/Individual_2PLSM.mat
- __MACOSX/SourceData/Fig6and7_InVivoPhysiology_SourceData/Data/._Individual_2PLSM.mat
- SourceData/Fig6and7_InVivoPhysiology_SourceData/Data/Individual_LineScan.mat
- __MACOSX/SourceData/Fig6and7_InVivoPhysiology_SourceData/Data/._Individual_LineScan.mat
- SourceData/Fig6and7_InVivoPhysiology_SourceData/Data/Individual.mat
- __MACOSX/SourceData/Fig6and7_InVivoPhysiology_SourceData/Data/._Individual.mat
- SourceData/Fig6and7_InVivoPhysiology_SourceData/Data/Isoflurane_challenge_2PLSM.xlsx
- __MACOSX/SourceData/Fig6and7_InVivoPhysiology_SourceData/Data/._Isoflurane_challenge_2PLSM.xlsx
- SourceData/Fig6and7_InVivoPhysiology_SourceData/Code/support_script/convert2HbT.m
- __MACOSX/SourceData/Fig6and7_InVivoPhysiology_SourceData/Code/support_script/._convert2HbT.m
- SourceData/Fig6and7_InVivoPhysiology_SourceData/Code/support_script/genFig_barplot.m
- __MACOSX/SourceData/Fig6and7_InVivoPhysiology_SourceData/Code/support_script/._genFig_barplot.m
- SourceData/Fig6and7_InVivoPhysiology_SourceData/Code/support_script/plotFig_s6.m
- __MACOSX/SourceData/Fig6and7_InVivoPhysiology_SourceData/Code/support_script/._plotFig_s6.m
- SourceData/Fig6and7_InVivoPhysiology_SourceData/Code/support_script/plotFig_6p_7cdef.m
- __MACOSX/SourceData/Fig6and7_InVivoPhysiology_SourceData/Code/support_script/._plotFig_6p_7cdef.m
- SourceData/Fig6and7_InVivoPhysiology_SourceData/Code/support_script/plotFig_6_ijkl.m
- __MACOSX/SourceData/Fig6and7_InVivoPhysiology_SourceData/Code/support_script/._plotFig_6_ijkl.m
- SourceData/Fig6and7_InVivoPhysiology_SourceData/Code/support_script/fLOESS.m
- __MACOSX/SourceData/Fig6and7_InVivoPhysiology_SourceData/Code/support_script/._fLOESS.m
- SourceData/Fig6and7_InVivoPhysiology_SourceData/Code/support_script/box_line.m
- __MACOSX/SourceData/Fig6and7_InVivoPhysiology_SourceData/Code/support_script/._box_line.m
- SourceData/Fig6and7_InVivoPhysiology_SourceData/Code/support_script/plotFig_6_no.m
- __MACOSX/SourceData/Fig6and7_InVivoPhysiology_SourceData/Code/support_script/._plotFig_6_no.m
- SourceData/Fig6and7_InVivoPhysiology_SourceData/Code/support_script/plotFig_6bcdefg_7ab.m
- __MACOSX/SourceData/Fig6and7_InVivoPhysiology_SourceData/Code/support_script/._plotFig_6bcdefg_7ab.m
- SourceData/Fig6and7_InVivoPhysiology_SourceData/Code/support_script/errbar.m
- __MACOSX/SourceData/Fig6and7_InVivoPhysiology_SourceData/Code/support_script/._errbar.m
- SourceData/Fig6and7_InVivoPhysiology_SourceData/Code/support_script/genFig_group_average.m
- __MACOSX/SourceData/Fig6and7_InVivoPhysiology_SourceData/Code/support_script/._genFig_group_average.m
- SourceData/Fig6and7_InVivoPhysiology_SourceData/Code/support_script/cbrewer/
- SourceData/Fig6and7_InVivoPhysiology_SourceData/Code/support_script/errbar_QZ.m
- __MACOSX/SourceData/Fig6and7_InVivoPhysiology_SourceData/Code/support_script/._errbar_QZ.m
- SourceData/Fig6and7_InVivoPhysiology_SourceData/Code/support_script/cbrewer/license.txt
- __MACOSX/SourceData/Fig6and7_InVivoPhysiology_SourceData/Code/support_script/cbrewer/._license.txt
- SourceData/Fig6and7_InVivoPhysiology_SourceData/Code/support_script/cbrewer/cbrewer/
- SourceData/Fig6and7_InVivoPhysiology_SourceData/Code/support_script/cbrewer/cbrewer/plot_brewer_cmap.m
- __MACOSX/SourceData/Fig6and7_InVivoPhysiology_SourceData/Code/support_script/cbrewer/cbrewer/._plot_brewer_cmap.m
- SourceData/Fig6and7_InVivoPhysiology_SourceData/Code/support_script/cbrewer/cbrewer/cbrewer.m
- __MACOSX/SourceData/Fig6and7_InVivoPhysiology_SourceData/Code/support_script/cbrewer/cbrewer/._cbrewer.m
- SourceData/Fig6and7_InVivoPhysiology_SourceData/Code/support_script/cbrewer/cbrewer/colorbrewer.mat
- __MACOSX/SourceData/Fig6and7_InVivoPhysiology_SourceData/Code/support_script/cbrewer/cbrewer/._colorbrewer.mat
- SourceData/Fig6and7_InVivoPhysiology_SourceData/Code/support_script/cbrewer/cbrewer/cbrewer_preview.jpg
- __MACOSX/SourceData/Fig6and7_InVivoPhysiology_SourceData/Code/support_script/cbrewer/cbrewer/._cbrewer_preview.jpg
- SourceData/Fig6and7_InVivoPhysiology_SourceData/Code/support_script/cbrewer/cbrewer/interpolate_cbrewer.m
- __MACOSX/SourceData/Fig6and7_InVivoPhysiology_SourceData/Code/support_script/cbrewer/cbrewer/._interpolate_cbrewer.m
