# Supplementary material for: Aging drives cerebrovascular network remodeling and functional changes in the mouse brain
Source: Nat Commun. 2024 Jul 30;15:6398. doi: 10.1038/s41467-024-50559-8 (PMC11289283; doi:10.1038/s41467-024-50559-8)
Supplement: Supplementary file 4 — Source Data [file 41467_2024_50559_MOESM4_ESM.zip › SourceData/Fig6and7_InVivoPhysiology_SourceData/README.txt]

INSTRUCTIONS FOR GENERATING FIGURES
--------------------------------------
Find the MATLAB script titled "genFig_Age_Physiology.m" following the path:
In vivo physiology->Code->genFig_Age_Physioloy.m

Run this script and all the figures (including main figures and supplementary figures) will be saved as *.fig file in the folder named "Figure" under the main folder "In vivo physiology"

*** An important note: Subplots of some figures are populated between analysis. Clicking on figure windows while the figures are generating may scramble the contents of the figures and give unexpected results. Therefore, it is recommended that you wait until the code finishes running before interacting with the figures.

*** This code has been tested on Windows 10/11 operating systems and Mac Monterey using MATLAB versions 2020b and 2023b. Compatibility with other operating systems or future MATLAB versions has not been verified. No other non-standard hardware is required.

EXPECTED RUN TIME
-------------------------------------
this code takes about 2 minutes to finish.


INFORMATION ABOUT THE INCLUDED DATA
---------------------------------------
File with the name "Individual.mat" contains all the data collected using widefield intrinsic optical imaging.

File with the name "Individual_2PLSM.mat" contains all the data measuring arterial diameter using two-photon laser scanning microscopy.

File with the name "Individual_LineScan.mat" contains all the data measuring capillary diameter and red blood cell velocity using two-photon laser scanning microscopy.

File with the name "Isoflurane_challenge_2PLSM" contains all the data measuring capillary arterial diameter change in response to 5% isoflurane using two-photon laser scanning microscopy.
