# Supplementary material for: Aging drives cerebrovascular network remodeling and functional changes in the mouse brain
Source: Nat Commun. 2024 Jul 30;15:6398. doi: 10.1038/s41467-024-50559-8 (PMC11289283; doi:10.1038/s41467-024-50559-8)
Supplement: Supplementary file 4 — Source Data [file 41467_2024_50559_MOESM4_ESM.zip › SourceData/Fig6and7_InVivoPhysiology_SourceData/Code/genFig_Age_Physiology.m]

function genFig_Age_Physiology()
% genFig_Age_Physiology: main script for generating figures for manuscript
% "Aging drives cerebrovascular network remodeling and functional changes in the mouse brain".
% Qingguang Zhang (qingguang.zhang@gmail.com)


close all; clear all; clc;
currentFile = mfilename('fullpath');
fileparts = strsplit(currentFile, filesep);
if ismac
    currentFolder = fullfile(filesep, fileparts{1:end-1});
else
    currentFolder = fullfile(fileparts{1:end-1});
end

addpath(genpath(currentFolder));
fileparts = strsplit(currentFolder, filesep);
if ismac
    rootfolder = fullfile(filesep, fileparts{1:end-1});
    figurefolder = fullfile(filesep, fileparts{1:end-1},'Figure');
else
    rootfolder = fullfile(fileparts{1:end-1});
    figurefolder = fullfile(fileparts{1:end-1},'Figure');
end

% generate a figure folder to save all generated figures
if ~exist(figurefolder, 'dir'), mkdir(figurefolder); end

%% Figure 1
plotFig_6bcdefg_7ab(rootfolder);
plotFig_6_ijkl(rootfolder);
plotFig_6p_7cdef(rootfolder);
plotFig_6_no(rootfolder);
plotFig_s6(rootfolder);

disp('Data analysis finished');
end
