# Supplementary material for: Aging drives cerebrovascular network remodeling and functional changes in the mouse brain
Source: Nat Commun. 2024 Jul 30;15:6398. doi: 10.1038/s41467-024-50559-8 (PMC11289283; doi:10.1038/s41467-024-50559-8)
Supplement: Supplementary file 4 — Source Data [file 41467_2024_50559_MOESM4_ESM.zip › SourceData/Fig6and7_InVivoPhysiology_SourceData/Data/Isoflurane_challenge_2PLSM.xlsx]

## Sheet: Sheet1
Animal ID	Vessel ID	Date	File ID	BrainRegion	Note	Dia_control	Dia_isoflurane	Change (%)
QZ0717	D	20200311	006-006	PC	iso challenge	29.39	42.14	43.3821
QZ0721	C	20200311	005-005	PC	iso challenge	23.43	41.36	76.5258
QZ0724	E	20201206	011-012	PC	iso challenge	33.65	48.68	44.6657
QZ0725	N/A	20201204	009-010	PC	iso challenge	25.89	42.34	63.538
QZ0726	E	20201206	008-009	PC	iso challenge	47.85	68.55	43.2602
QZ0727	N/A	20201204	012-012	PC	iso challenge	18.08	29.54	63.385
QZ0728	C	20201204	009-009	PC	iso challenge	24.3	34.86	43.4568
QZ0730	C	20211220	007-007	PC	iso challenge	16.66	29.44	76.7107
						2M	65.5395	19.1891
						18M	51.6611	10.7858
