# Supplementary material for: Aging drives cerebrovascular network remodeling and functional changes in the mouse brain
Source: Nat Commun. 2024 Jul 30;15:6398. doi: 10.1038/s41467-024-50559-8 (PMC11289283; doi:10.1038/s41467-024-50559-8)
Supplement: Supplementary file 4 — Source Data [file 41467_2024_50559_MOESM4_ESM.zip › SourceData/Fig6and7_InVivoPhysiology_SourceData/Code/support_script/convert2HbT.m]

function HbT = convert2HbT(data)
    % pathlength for excitation wavelength (unit: cm), from Ref #1
    X = 0.0371713;
    % extinction coefficients (cm^-1*M^-1)
    % based on the data from https://omlc.org/spectra/hemoglobin/summary.html,
    % the extinction coefficient for HbO and HbR should be different for 530 nm
    % wavelength, but since we treat the 530nm as isobetic point, we set the
    % extinction coefficient to be the same for HbO and HbR
    % see Fig.2 in  Ma et al., Philos Trans R Soc Lond B Biol Sci, 371, 2016.
    E_HbT = 39500;

    data = data+1;
    
    Mu = -1/X*log(data);
    
    HbT = Mu/E_HbT*1e6; % in uM
end
