# Supplementary material for: Aging drives cerebrovascular network remodeling and functional changes in the mouse brain
Source: Nat Commun. 2024 Jul 30;15:6398. doi: 10.1038/s41467-024-50559-8 (PMC11289283; doi:10.1038/s41467-024-50559-8)
Supplement: Supplementary file 4 — Source Data [file 41467_2024_50559_MOESM4_ESM.zip › SourceData/Fig6and7_InVivoPhysiology_SourceData/Code/support_script/genFig_barplot.m]

function genFig_barplot(varargin)
control = varargin{1};
drug1 = varargin{2};
ylimit = varargin{3};
if nargin > 3
    control_female = varargin{4};
end
x = [1 2];

colorlist = cbrewer('qual', 'Set2', 3);

plot(x(1),control,...
    'marker','o','markersize',10,...
    'markeredgecolor','k','markerfacecolor',colorlist(1,:),'linestyle','none',...
    'color',[0.5 0.5 0.5]); 
hold on;
if nargin > 3
    plot(x(1),control_female,...
        'marker','o','markersize',10,...
        'markeredgecolor','m','markerfacecolor',colorlist(1,:),'linestyle','none',...
        'color',[0.5 0.5 0.5]); 
end
plot(x(2),drug1,...
    'marker','o','markersize',10,...
    'markeredgecolor','k','markerfacecolor',colorlist(2,:),'linestyle','none',...
    'color',[0.5 0.5 0.5]); 

bar(x(1), nanmean(control), 'BarWidth', 0.3,'EdgeColor','k', 'LineWidth', 1,'FaceColor','none');
bar(x(2), nanmean(drug1), 'BarWidth', 0.3,'EdgeColor','k', 'LineWidth', 1,'FaceColor','none');
% Using the following function to make sure the horizontal error bar the
% same size
errbar_QZ(x(1), nanmean(control), nanstd(control), 'k');
errbar_QZ(x(2), nanmean(drug1), nanstd(drug1), 'k');
axis([0.7 2.3 ylimit]);
set(gca,'box','off','xtick',[1 2], 'xticklabel',{'2-4M';'18M';});
