# Supplementary material for: Aging drives cerebrovascular network remodeling and functional changes in the mouse brain
Source: Nat Commun. 2024 Jul 30;15:6398. doi: 10.1038/s41467-024-50559-8 (PMC11289283; doi:10.1038/s41467-024-50559-8)
Supplement: Supplementary file 4 — Source Data [file 41467_2024_50559_MOESM4_ESM.zip › SourceData/Fig6and7_InVivoPhysiology_SourceData/Code/support_script/plotFig_s6.m]

function plotFig_s6(rootfolder)
%% get data from *.mat file
data = load(fullfile(rootfolder,'Data','Individual_LineScan.mat'));
data = data.BFV_table;

%% calculate group average
animalList.young = {'QZ0712';'QZ0713';'QZ0715';'QZ0716';'QZ0718';'QZ0720';'QZ0730';'QZ0736';'QZ0737';'QZ0738';'QZ0739';'QZ0742';};
animalList.aged = {'QZ0724';'QZ0725'; 'QZ0726';'QZ0727';'QZ0728';};
age_groups = fields(animalList);


% clean the results
big_vessel_idx = data.diameter > 8; % remove vessels which are not capillaries (and potentially small arterioles)
data(big_vessel_idx,:) = [];

fast_BFV_idx = data.BFVmean > 2.5; % speed too fast
data(fast_BFV_idx,:) = [];

measurement_error_idx = data.BFVstd >= 0.4;
data(measurement_error_idx,:) = [];

nan_idx = isnan(data.BFVmean);
data(nan_idx,:) = [];


for idx0 = 1:numel(age_groups)
    age = age_groups{idx0};
    Results = [];
    for idx = 1:numel(animalList.(age))
        tmp = data.animalID == animalList.(age){idx};
        tmp = find(tmp);
        Results = [Results; tmp;];
    end
    data1.(age) = data(Results, :);
end

colorlist = cbrewer('qual', 'Set2', 3);

%% Figure S6 (A) and (B)
figure;
[X1,B1] = sort(data1.young.diameter);
Y1 = fLOESS([X1, data1.young.BFVmean(B1)],5);
[X2,B2] = sort(data1.aged.diameter);
Y2 = fLOESS([X2, data1.aged.BFVmean(B2)],5);
h1 = subplot(121); 
plot(data1.young.diameter, data1.young.BFVmean,'marker','o','LineStyle','none','Color',colorlist(1,:)); hold on;
plot(data1.aged.diameter, data1.aged.BFVmean,'marker','o','LineStyle','none','Color',colorlist(2,:));
plot(X1,Y1,'Color',colorlist(1,:));
plot(X2,Y2,'Color',colorlist(2,:));
xlabel('Diameter (\mum)');
ylabel('Velocity (mm/s)');
axis([2 8 0 2]);
legend({'2-4M';'18M'});

[X1,B1] = sort(data1.young.diameter);
Y1 = fLOESS([X1, data1.young.Hct_rest_ave(B1)],5);
[X2,B2] = sort(data1.aged.diameter);
Y2 = fLOESS([X2, data1.aged.Hct_rest_ave(B2)],5);
h2 = subplot(122);
plot(data1.young.diameter, data1.young.Hct_rest_ave,'marker','o','LineStyle','none','Color',colorlist(1,:)); hold on;
plot(data1.aged.diameter, data1.aged.Hct_rest_ave,'marker','o','LineStyle','none','Color',colorlist(2,:));
plot(X1,Y1,'Color',colorlist(1,:));
plot(X2,Y2,'Color',colorlist(2,:));
xlabel('Diameter (\mum)');
ylabel('Hematocrit (%)');
axis([2 8 0 70]);
legend({'2-4M';'18M'});

savefig(gcf, fullfile(rootfolder, 'Figure', 'Fig_S6'));
close(gcf);

end
