# Supplementary material for: Aging drives cerebrovascular network remodeling and functional changes in the mouse brain
Source: Nat Commun. 2024 Jul 30;15:6398. doi: 10.1038/s41467-024-50559-8 (PMC11289283; doi:10.1038/s41467-024-50559-8)
Supplement: Supplementary file 4 — Source Data [file 41467_2024_50559_MOESM4_ESM.zip › SourceData/Fig6and7_InVivoPhysiology_SourceData/Code/support_script/plotFig_6p_7cdef.m]

function plotFig_6p_7cdef(rootfolder)
%% get data from *.mat file
data = load(fullfile(rootfolder,'Data','Individual.mat'));

%% calculate group average
animalList.young = {'QZ0730';'QZ0736';'QZ0738';'QZ0739';};
animalList.aged = {'QZ0724';'QZ0725'; 'QZ0726';'QZ0727';};
age_groups = fields(animalList);

young_female = {'QZ0736';};

brainRegions = {'FC';'PC';};
iso_challenge.HbT.FC.young = []; % locomotion onset triggered average, HbT, frontal cortex
iso_challenge.HbT.FC.aged = [];
iso_challenge.HbT.PC = iso_challenge.HbT.FC;
iso_challenge.HbD = iso_challenge.HbT;
oxy_challenge = iso_challenge;

for age_idx = 1:numel(age_groups)
    age_group = age_groups{age_idx};
    for animal_idx = 1:numel(animalList.(age_group))
        animalID = animalList.(age_group){animal_idx};
        for ROI_idx = 1:numel(brainRegions)
            region = brainRegions{ROI_idx};
            if isfield(data.(animalID),region)
                if ~isempty(iso_challenge.HbT.(region).(age_group))
                    length_exist = size(iso_challenge.HbT.(region).(age_group),2);
                    length_add = length(data.(animalID).iso_challenge.(region).HbT.(region));
                    if length_exist>=length_add
                        addNaN = NaN*ones(1,length_exist-length_add);
                        iso_challenge.HbT.(region).(age_group) = [iso_challenge.HbT.(region).(age_group);...
                            [data.(animalID).iso_challenge.(region).HbT.(region),addNaN];];
                    elseif length_exist<length_add
                        addNaN = NaN*ones(size(iso_challenge.HbT.(region).(age_group),1),length_add-length_exist);
                        iso_challenge.HbT.(region).(age_group) = [[iso_challenge.HbT.(region).(age_group),addNaN];...
                            data.(animalID).iso_challenge.(region).HbT.(region);];
                    end
                else
                    iso_challenge.HbT.(region).(age_group) = [iso_challenge.HbT.(region).(age_group);...
                        data.(animalID).iso_challenge.(region).HbT.(region);];
                end
           
                    tmp_oxy_challenge_HbT = nanmean(data.(animalID).oxy_challenge.(region).HbT.(region)-...
                        repmat(nanmean(data.(animalID).oxy_challenge.(region).HbT.(region)(:,1:60*30),2),1,...
                        size(data.(animalID).oxy_challenge.(region).HbT.(region),2)),1);
                    tmp_oxy_challenge_HbD = nanmean(data.(animalID).oxy_challenge.(region).HbD.(region)-...
                        repmat(nanmean(data.(animalID).oxy_challenge.(region).HbD.(region)(:,1:60*30),2),1,...
                        size(data.(animalID).oxy_challenge.(region).HbD.(region),2)),1);
           
         
                if ~isempty(oxy_challenge.HbT.(region).(age_group))
                    length_exist = size(oxy_challenge.HbT.(region).(age_group),2);
                    length_add = size(tmp_oxy_challenge_HbT,2);
                    if length_exist>=length_add
                        addNaN = NaN*ones(1,length_exist-length_add);
                        oxy_challenge.HbT.(region).(age_group) = [oxy_challenge.HbT.(region).(age_group);...
                            [tmp_oxy_challenge_HbT,addNaN];];
                        oxy_challenge.HbD.(region).(age_group) = [oxy_challenge.HbD.(region).(age_group);...
                            [tmp_oxy_challenge_HbD,addNaN];];
                    elseif length_exist<length_add
                        addNaN = NaN*ones(size(oxy_challenge.HbT.(region).(age_group),1),length_add-length_exist);
                        oxy_challenge.HbT.(region).(age_group) = [[oxy_challenge.HbT.(region).(age_group),addNaN];...
                            tmp_oxy_challenge_HbT;];
                        oxy_challenge.HbD.(region).(age_group) = [[oxy_challenge.HbD.(region).(age_group),addNaN];...
                            tmp_oxy_challenge_HbD;];
                    end
                else
                    oxy_challenge.HbT.(region).(age_group) = [oxy_challenge.HbT.(region).(age_group);...
                        tmp_oxy_challenge_HbT;];
                    oxy_challenge.HbD.(region).(age_group) = [oxy_challenge.HbD.(region).(age_group);...
                        tmp_oxy_challenge_HbD;];
                end
            end
        end
    end
end

% get data for female mice (young only)
young_female_idx = find(ismember(animalList.young, young_female));
%% plot Fig6(P)
seg = 1:18000; 
time.iso_challenge = (0:18000-1)/30;
figure;
h(1) = subplot(211);
genFig_group_average(nanmean(iso_challenge.HbT.PC.young(:,seg),1),nanmean(iso_challenge.HbT.PC.aged(:,seg),1),...
                    nanstd(iso_challenge.HbT.PC.young(:,seg),[],1)/sqrt(size(iso_challenge.HbT.PC.young(:,seg),1)),...
                    nanstd(iso_challenge.HbT.PC.aged(:,seg),[],1)/sqrt(size(iso_challenge.HbT.PC.aged(:,seg),1)),...
                    time.iso_challenge);
ylabel('\DeltaHbT (\muM)');
xlabel('Time (s)');
title('somatosensory cortex');
h(2) = subplot(212);
genFig_group_average(nanmean(iso_challenge.HbT.FC.young(:,seg),1),nanmean(iso_challenge.HbT.FC.aged(:,seg),1),...
                    nanstd(iso_challenge.HbT.FC.young(:,seg),[],1)/sqrt(size(iso_challenge.HbT.FC.young(:,seg),1)),...
                    nanstd(iso_challenge.HbT.FC.aged(:,seg),[],1)/sqrt(size(iso_challenge.HbT.FC.aged(:,seg),1)),...
                    time.iso_challenge);
ylabel('\DeltaHbT (\muM)');
xlabel('Time (s)');
title('frontal cortex');
linkaxes(h,'x');

savefig(gcf, fullfile(rootfolder, 'Figure', 'Fig_6_p'));
close(gcf);


%% plot Fig7(C)(D)
seg = 1:9000; 
time.oxy_challenge = (0:9000-1)/30;
figure;
h(1) = subplot(221);
genFig_group_average(nanmean(oxy_challenge.HbT.PC.young(:,seg),1),nanmean(oxy_challenge.HbT.PC.aged(:,seg),1),...
                    nanstd(oxy_challenge.HbT.PC.young(:,seg),[],1)/sqrt(size(oxy_challenge.HbT.PC.young(:,seg),1)),...
                    nanstd(oxy_challenge.HbT.PC.aged(:,seg),[],1)/sqrt(size(oxy_challenge.HbT.PC.aged(:,seg),1)),...
                    time.oxy_challenge);
ylabel('\DeltaHbT (\muM)');
xlabel('Time (s)');
title('somatosensory cortex');
h(2) = subplot(222);
genFig_group_average(nanmean(oxy_challenge.HbT.FC.young(:,seg),1),nanmean(oxy_challenge.HbT.FC.aged(:,seg),1),...
                    nanstd(oxy_challenge.HbT.FC.young(:,seg),[],1)/sqrt(size(oxy_challenge.HbT.FC.young(:,seg),1)),...
                    nanstd(oxy_challenge.HbT.FC.aged(:,seg),[],1)/sqrt(size(oxy_challenge.HbT.FC.aged(:,seg),1)),...
                    time.oxy_challenge);
ylabel('\DeltaHbT (\muM)');
xlabel('Time (s)');
title('frontal cortex');
h(3) = subplot(223);
genFig_group_average(nanmean(oxy_challenge.HbD.PC.young(:,seg),1),nanmean(oxy_challenge.HbD.PC.aged(:,seg),1),...
                    nanstd(oxy_challenge.HbD.PC.young(:,seg),[],1)/sqrt(size(oxy_challenge.HbD.PC.young(:,seg),1)),...
                    nanstd(oxy_challenge.HbD.PC.aged(:,seg),[],1)/sqrt(size(oxy_challenge.HbD.PC.aged(:,seg),1)),...
                    time.oxy_challenge);
ylabel('\DeltaHbO-HbR (\muM)');
xlabel('Time (s)');
title('somatosensory cortex');
h(4) = subplot(224);
genFig_group_average(nanmean(oxy_challenge.HbD.FC.young(:,seg),1),nanmean(oxy_challenge.HbD.FC.aged(:,seg),1),...
                    nanstd(oxy_challenge.HbD.FC.young(:,seg),[],1)/sqrt(size(oxy_challenge.HbD.FC.young(:,seg),1)),...
                    nanstd(oxy_challenge.HbD.FC.aged(:,seg),[],1)/sqrt(size(oxy_challenge.HbD.FC.aged(:,seg),1)),...
                    time.oxy_challenge);
ylabel('\DeltaHbO-HbR (\muM)');
xlabel('Time (s)');
title('frontal cortex');
linkaxes(h,'x');

savefig(gcf, fullfile(rootfolder, 'Figure', 'Fig_7_cd'));
close(gcf);

%% plot Fig7(E)(F)
seg2 = 150*30:250*30;
oxy_ave.HbT.FC.young = nanmean(oxy_challenge.HbT.FC.young(:,seg2),2);
oxy_ave.HbT.FC.aged = nanmean(oxy_challenge.HbT.FC.aged(:,seg2),2);
oxy_ave.HbT.PC.young = nanmean(oxy_challenge.HbT.PC.young(:,seg2),2);
oxy_ave.HbT.PC.aged = nanmean(oxy_challenge.HbT.PC.aged(:,seg2),2);

oxy_ave.HbD.FC.young = nanmean(oxy_challenge.HbD.FC.young(:,seg2),2);
oxy_ave.HbD.FC.aged = nanmean(oxy_challenge.HbD.FC.aged(:,seg2),2);
oxy_ave.HbD.PC.young = nanmean(oxy_challenge.HbD.PC.young(:,seg2),2);
oxy_ave.HbD.PC.aged = nanmean(oxy_challenge.HbD.PC.aged(:,seg2),2);

figure;
h(1) = subplot(121);
genFig_barplot(oxy_ave.HbT.PC.young, oxy_ave.HbT.PC.aged,...
    [-20 25],oxy_ave.HbT.PC.young(young_female_idx));
ylabel('\DeltaHbT (\muM)');
h(2) = subplot(122);
genFig_barplot(oxy_ave.HbD.PC.young, oxy_ave.HbD.PC.aged,...
    [0 100],oxy_ave.HbD.PC.young(young_female_idx));
ylabel('\DeltaHbO-HbR (\muM)');
savefig(gcf, fullfile(rootfolder, 'Figure', 'Fig_7_e'));
close(gcf);

figure;
h(1) = subplot(121);
genFig_barplot(oxy_ave.HbT.FC.young, oxy_ave.HbT.FC.aged,...
    [-20 25],oxy_ave.HbT.FC.young(young_female_idx));
ylabel('\DeltaHbT (\muM)');
h(2) = subplot(122);
genFig_barplot(oxy_ave.HbD.FC.young, oxy_ave.HbD.FC.aged,...
    [0 60],oxy_ave.HbD.FC.young(young_female_idx));
ylabel('\DeltaHbO-HbR (\muM)');
savefig(gcf, fullfile(rootfolder, 'Figure', 'Fig_7_f'));
close(gcf);

end
