# Supplementary material for: Aging drives cerebrovascular network remodeling and functional changes in the mouse brain
Source: Nat Commun. 2024 Jul 30;15:6398. doi: 10.1038/s41467-024-50559-8 (PMC11289283; doi:10.1038/s41467-024-50559-8)
Supplement: Supplementary file 4 — Source Data [file 41467_2024_50559_MOESM4_ESM.zip › SourceData/Fig6and7_InVivoPhysiology_SourceData/Code/support_script/plotFig_6_ijkl.m]

function plotFig_6_ijkl(rootfolder)
%% get data from *.mat file
data = load(fullfile(rootfolder,'Data','Individual.mat'));

%% calculate group average
animalList.young = {'QZ0730';'QZ0736';'QZ0737';'QZ0738';'QZ0739';};
animalList.aged = {'QZ1201';'QZ1203'; 'QZ1403';'QZ1404';}; % write code to put all data together
age_groups = fields(animalList);

young_female = {'QZ0736';'QZ0737';};

brainRegions = {'FC';'PC';};
contra_puff.HbT.FC.young = []; % locomotion onset triggered average, HbT, frontal cortex
contra_puff.HbT.FC.aged = [];
contra_puff.HbT.PC = contra_puff.HbT.FC; % locomotion onset triggered average, HbT, parietal cortex
contra_puff_params.HbT.FC = contra_puff.HbT.FC;
contra_puff_params.HbT.PC = contra_puff.HbT.FC;


for age_idx = 1:numel(age_groups)
    age_group = age_groups{age_idx};
    for animal_idx = 1:numel(animalList.(age_group))
        animalID = animalList.(age_group){animal_idx};
        for ROI_idx = 1:numel(brainRegions)
            region = brainRegions{ROI_idx};
            if isfield(data.(animalID),region)
                contra_puff.HbT.(region).(age_group) = [contra_puff.HbT.(region).(age_group);...
                    mean(data.(animalID).(region).HbT.(region).contra,1);];

                % work on the HRF
                HRF_tmp = mean(data.(animalID).(region).HbT.(region).contra,1);
                [A,A_idx] = max(HRF_tmp(90:180));
                T = A_idx/30;
                W1 = find(HRF_tmp(90:180)>=A/2,1,'first');
                W2 = find(HRF_tmp(90:180)>=A/2,1,'last');
                W = (W2-W1+1)/30;
                contra_puff_params.HbT.(region).(age_group) = [contra_puff_params.HbT.(region).(age_group);...
                    [A,T,W];];
                clear HRF_tmp A_idx A T W1 W2 W;
            end
        end
    end
end
% get data for female mice (young only)
young_female_idx = find(ismember(animalList.young, young_female));

%% work on HRF fitting parameters
time.puff = -3:1/30:5;
x = [0.7 1.3];

figure('position', [100, 100, 1000, 800]);
h1 = subplot('position',[0.05 0.55 0.18 0.4]);
genFig_group_average(nanmean(contra_puff.HbT.PC.young,1),nanmean(contra_puff.HbT.PC.aged,1),...
                    nanstd(contra_puff.HbT.PC.young,[],1)/sqrt(size(contra_puff.HbT.PC.young,1)),...
                    nanstd(contra_puff.HbT.PC.aged,[],1)/sqrt(size(contra_puff.HbT.PC.aged,1)),...
                    time.puff);
ylabel('\DeltaHbT (\muM)');
xlabel('Time (s)');
title('somatosensory cortex');
axis([-3 5 -13 25]);

h2 = subplot('position',[0.3 0.55 0.18 0.4]);
genFig_barplot(contra_puff_params.HbT.PC.young(:,1), contra_puff_params.HbT.PC.aged(:,1),...
    [0 35],contra_puff_params.HbT.PC.young(young_female_idx,1));
ylabel('Amplitude (\muM)');

h3 = subplot('position',[0.55 0.55 0.18 0.4]);
genFig_barplot(contra_puff_params.HbT.PC.young(:,2), contra_puff_params.HbT.PC.aged(:,2),...
    [0.8 2], contra_puff_params.HbT.PC.young(young_female_idx,2));
ylabel('Time to peak (s)');

h4 = subplot('position',[0.8 0.55 0.18 0.4]);
genFig_barplot(contra_puff_params.HbT.PC.young(:,3), contra_puff_params.HbT.PC.aged(:,3),...
    [0.8 2], contra_puff_params.HbT.PC.young(young_female_idx,3));
ylabel('Full-width at half maximum (s)');

h5 = subplot('position',[0.05 0.05 0.18 0.4]);
genFig_group_average(nanmean(contra_puff.HbT.FC.young,1),nanmean(contra_puff.HbT.FC.aged,1),...
                    nanstd(contra_puff.HbT.FC.young,[],1)/sqrt(size(contra_puff.HbT.FC.young,1)),...
                    nanstd(contra_puff.HbT.FC.aged,[],1)/sqrt(size(contra_puff.HbT.FC.aged,1)),...
                    time.puff);
ylabel('\DeltaHbT (\muM)');
xlabel('Time (s)');
title('frontal cortex');
axis([-3 5 -13 25]);

h6 = subplot('position',[0.3 0.05 0.18 0.4]);
genFig_barplot(contra_puff_params.HbT.FC.young(:,1), contra_puff_params.HbT.FC.aged(:,1),...
    [0 7],contra_puff_params.HbT.FC.young(young_female_idx,1));
ylabel('Amplitude (\muM)');

h7 = subplot('position',[0.55 0.05 0.18 0.4]);
genFig_barplot(contra_puff_params.HbT.FC.young(:,2), contra_puff_params.HbT.FC.aged(:,2),...
    [0.6 1.6],contra_puff_params.HbT.FC.young(young_female_idx,2));
ylabel('Time to peak (s)');

h8 = subplot('position',[0.8 0.05 0.18 0.4]);
genFig_barplot(contra_puff_params.HbT.FC.young(:,3), contra_puff_params.HbT.FC.aged(:,3),...
    [0.5 2.5],contra_puff_params.HbT.FC.young(young_female_idx,3));
ylabel('Full-width at half maximum (s)');

savefig(gcf, fullfile(rootfolder, 'Figure', 'Fig_6_i-l'));
close(gcf);
end
