# Supplementary material for: Aging drives cerebrovascular network remodeling and functional changes in the mouse brain
Source: Nat Commun. 2024 Jul 30;15:6398. doi: 10.1038/s41467-024-50559-8 (PMC11289283; doi:10.1038/s41467-024-50559-8)
Supplement: Supplementary file 4 — Source Data [file 41467_2024_50559_MOESM4_ESM.zip › SourceData/Fig6and7_InVivoPhysiology_SourceData/Code/support_script/box_line.m]

function H = box_line(x,y,e,color,linestyle)
if nargin < 5
    linestyle = '-';
end
if ~isempty(y)
    x = x(:); X = [x;flipud(x); x(1)];
    y = y(:);
    e = e(:);
    Y = [y-e; flipud(y+e); y(1)-e(1)];

    plot(X,Y,'color',color,'LineStyle',linestyle);
    hold on;
    plot(x,y,'color',color,'LineStyle',linestyle);
    H = 1;
else
    H = 0;
end
end
