# Supplementary material for: Aging drives cerebrovascular network remodeling and functional changes in the mouse brain
Source: Nat Commun. 2024 Jul 30;15:6398. doi: 10.1038/s41467-024-50559-8 (PMC11289283; doi:10.1038/s41467-024-50559-8)
Supplement: Supplementary file 4 — Source Data [file 41467_2024_50559_MOESM4_ESM.zip › SourceData/Fig6and7_InVivoPhysiology_SourceData/Code/support_script/plotFig_6_no.m]

function plotFig_6_no(rootfolder)
%% get data from *.mat file
data = load(fullfile(rootfolder,'Data','Individual_2PLSM.mat'));

%% calculate group average
LTA.Artery.PC.young = data.Artery_LTA{1}.PC.RoomAir;
LTA.Artery.PC.young = 100*LTA.Artery.PC.young./...
    repmat(nanmean(LTA.Artery.PC.young(:,1:8),2),1, size(LTA.Artery.PC.young,2))-100;
LTA.Artery.PC.aged = data.Artery_LTA{2}.PC.RoomAir;
LTA.Artery.PC.aged = 100*LTA.Artery.PC.aged./...
    repmat(nanmean(LTA.Artery.PC.aged(:,1:8),2),1, size(LTA.Artery.PC.aged,2))-100;
RTA.Artery.PC.young = data.Artery_RTA{1}.PC.RoomAir;
RTA.Artery.PC.young = 100*RTA.Artery.PC.young./...
    repmat(nanmean(RTA.Artery.PC.young(:,23:25),2),1, size(RTA.Artery.PC.young,2))-100;
RTA.Artery.PC.aged = data.Artery_RTA{2}.PC.RoomAir;
RTA.Artery.PC.aged = 100*RTA.Artery.PC.aged./...
    repmat(nanmean(RTA.Artery.PC.aged(:,23:25),2),1, size(RTA.Artery.PC.aged,2))-100;
HRF.Artery.PC.young = data.HRF_gamma{1}.PC.RoomAir./repmat(data.HRF_restDia{1}.PC.RoomAir,1,300);
HRF.Artery.PC.aged = data.HRF_gamma{2}.PC.RoomAir./repmat(data.HRF_restDia{2}.PC.RoomAir,1,300);


%% plot figures: Figure 7 (A)
time.LTA = -3:1/3:5;
time.RTA = -5:1/3:3;
time.HRF = 0:1/3:299/3;
figure('position', [100, 100, 1000, 400]);
h1 = subplot('position',[0.05 0.1 0.18 0.85]);
genFig_group_average(nanmean(LTA.Artery.PC.young,1),nanmean(LTA.Artery.PC.aged,1),...
                    nanstd(LTA.Artery.PC.young,[],1)/sqrt(size(LTA.Artery.PC.young,1)),...
                    nanstd(LTA.Artery.PC.aged,[],1)/sqrt(size(LTA.Artery.PC.aged,1)),...
                    time.LTA);
ylabel('Arterial diameter change (%)');
xlabel('Time (s)');
title('somatosensory cortex');
ylim([-5 25]);
h2 = subplot('position',[0.28 0.1 0.18 0.85]);
genFig_group_average(nanmean(RTA.Artery.PC.young,1),nanmean(RTA.Artery.PC.aged,1),...
                    nanstd(RTA.Artery.PC.young,[],1)/sqrt(size(RTA.Artery.PC.young,1)),...
                    nanstd(RTA.Artery.PC.aged,[],1)/sqrt(size(RTA.Artery.PC.aged,1)),...
                    time.RTA);
ylabel('Arterial diameter change (%)');
xlabel('Time (s)');
title('somatosensory cortex');
ylim([-5 25]);
h3 = subplot('position',[0.7 0.1 0.18 0.85]);
genFig_group_average(nanmean(HRF.Artery.PC.young,1),nanmean(HRF.Artery.PC.aged,1),...
                    nanstd(HRF.Artery.PC.young,[],1)/sqrt(size(HRF.Artery.PC.young,1)),...
                    nanstd(HRF.Artery.PC.aged,[],1)/sqrt(size(HRF.Artery.PC.aged,1)),...
                    time.HRF);
ylabel('HRF of arterial diameter change (a.u.)');
xlabel('Time (s)');
title('somatosensory cortex');
axis([0 10 0 0.025]);
savefig(gcf, fullfile(rootfolder, 'Figure', 'Fig_6_no'));
close(gcf);


end
