# Supplementary material for: Aging drives cerebrovascular network remodeling and functional changes in the mouse brain
Source: Nat Commun. 2024 Jul 30;15:6398. doi: 10.1038/s41467-024-50559-8 (PMC11289283; doi:10.1038/s41467-024-50559-8)
Supplement: Supplementary file 4 — Source Data [file 41467_2024_50559_MOESM4_ESM.zip › SourceData/Fig6and7_InVivoPhysiology_SourceData/Code/support_script/plotFig_6bcdefg_7ab.m]

function plotFig_6bcdefg_7ab(rootfolder)
%% get data from *.mat file
data = load(fullfile(rootfolder,'Data','Individual.mat'));

%% calculate group average
animalList.young = {'QZ0716';'QZ0720';'QZ0730';'QZ0736';'QZ0737';'QZ0738';'QZ0739';}; % need to remove0742
animalList.aged = {'QZ0724';'QZ0725'; 'QZ0726';'QZ0727';'QZ0728';};
age_groups = fields(animalList);

young_female = {'QZ0716';'QZ0736';'QZ0737';};

brainRegions = {'FC';'PC';};
LTA.HbT.FC.young = []; % locomotion onset triggered average, HbT, frontal cortex
LTA.HbT.FC.aged = [];
LTA.HbT.PC = LTA.HbT.FC; % locomotion onset triggered average, HbT, parietal cortex
LTA.HbD = LTA.HbT;
RTA.HbT.FC = LTA.HbT.FC; % locomotion offset triggered average, HbT, frontal cortex
RTA.HbT.PC = LTA.HbT.FC; % locomotion offset triggered average, HbT, parietal cortex
RTA.HbD = LTA.HbT;
HRF.HbT.FC = LTA.HbT.FC; % hemodynamic response function
HRF.HbT.PC = LTA.HbT.FC;
HRFparams.HbT.FC = LTA.HbT.FC;
HRFparams.HbT.PC = LTA.HbT.FC;


for age_idx = 1:numel(age_groups)
    age_group = age_groups{age_idx};
    for animal_idx = 1:numel(animalList.(age_group))
        animalID = animalList.(age_group){animal_idx};
        for ROI_idx = 1:numel(brainRegions)
            region = brainRegions{ROI_idx};
            if isfield(data.(animalID),region)
                LTA.HbT.(region).(age_group) = [LTA.HbT.(region).(age_group);...
                    mean(data.(animalID).(region).HbT.(region).LTA.RoomAir,1);];
                RTA.HbT.(region).(age_group) = [RTA.HbT.(region).(age_group);...
                    mean(data.(animalID).(region).HbT.(region).RTA.RoomAir,1);];

                LTA.HbD.(region).(age_group) = [LTA.HbD.(region).(age_group);...
                    mean(data.(animalID).(region).HbD.(region).LTA.RoomAir,1);];
                RTA.HbD.(region).(age_group) = [RTA.HbD.(region).(age_group);...
                    mean(data.(animalID).(region).HbD.(region).RTA.RoomAir,1);];

                HRF_tmp = mean(data.(animalID).(region).HRF.(region).gamma.RoomAir,1);
                HRF_tmp = convert2HbT(HRF_tmp);
                HRF.HbT.(region).(age_group) = [HRF.HbT.(region).(age_group);HRF_tmp;];
                clear HRF_tmp;
                
                HRFparams_tmp = data.(animalID).(region).HRF.(region).params.RoomAir;
                remove_outlier_1 = HRFparams_tmp(:,2) > 2.5;
                HRFparams_tmp(remove_outlier_1,:) = [];
                remove_outlier_2 = HRFparams_tmp(:,2) < 0;
                HRFparams_tmp(remove_outlier_2,:) = [];
                remove_outlier_3 = HRFparams_tmp(:,3) > 2.5;
                HRFparams_tmp(remove_outlier_3,:) = [];
                remove_outlier_4 = HRFparams_tmp(:,3) < 0;
                HRFparams_tmp(remove_outlier_4,:) = [];
 
                HRFparams_tmp_ave =  mean(HRFparams_tmp,1);
                HRFparams_tmp_ave(1) = convert2HbT(HRFparams_tmp_ave(1));
                 HRFparams.HbT.(region).(age_group) = [HRFparams.HbT.(region).(age_group);...
                    HRFparams_tmp_ave;];
            end
        end
    end
end

% get data for female mice (young only)
young_female_idx = find(ismember(animalList.young, young_female));


%% plot figures: Figure 6 (B) (C)
time.LTA = -89/30:1/30:5;
time.RTA = -5:1/30:89/30;
figure('position', [100, 100, 1000, 400]);
h1 = subplot('position',[0.05 0.1 0.18 0.85]);
genFig_group_average(nanmean(LTA.HbT.PC.young,1),nanmean(LTA.HbT.PC.aged,1),...
                    nanstd(LTA.HbT.PC.young,[],1)/sqrt(size(LTA.HbT.PC.young,1)),...
                    nanstd(LTA.HbT.PC.aged,[],1)/sqrt(size(LTA.HbT.PC.aged,1)),...
                    time.LTA);
ylabel('\DeltaHbT (\muM)');
xlabel('Time (s)');
title('somatosensory cortex');
ylim([-5 40]);
h2 = subplot('position',[0.28 0.1 0.18 0.85]);
genFig_group_average(nanmean(RTA.HbT.PC.young,1),nanmean(RTA.HbT.PC.aged,1),...
                    nanstd(RTA.HbT.PC.young,[],1)/sqrt(size(RTA.HbT.PC.young,1)),...
                    nanstd(RTA.HbT.PC.aged,[],1)/sqrt(size(RTA.HbT.PC.aged,1)),...
                    time.RTA);
ylabel('\DeltaHbT (\muM)');
xlabel('Time (s)');
title('somatosensory cortex');
ylim([-5 40]);
h3 = subplot('position',[0.51 0.1 0.18 0.85]);
genFig_group_average(nanmean(LTA.HbT.FC.young,1),nanmean(LTA.HbT.FC.aged,1),...
                    nanstd(LTA.HbT.FC.young,[],1)/sqrt(size(LTA.HbT.FC.young,1)),...
                    nanstd(LTA.HbT.FC.aged,[],1)/sqrt(size(LTA.HbT.FC.aged,1)),...
                    time.LTA);
ylabel('\DeltaHbT (\muM)');
xlabel('Time (s)');
title('frontal cortex');
ylim([-9 3]);
h4 = subplot('position',[0.74 0.1 0.18 0.85]);
genFig_group_average(nanmean(RTA.HbT.FC.young,1),nanmean(RTA.HbT.FC.aged,1),...
                    nanstd(RTA.HbT.FC.young,[],1)/sqrt(size(RTA.HbT.FC.young,1)),...
                    nanstd(RTA.HbT.FC.aged,[],1)/sqrt(size(RTA.HbT.FC.aged,1)),...
                    time.RTA);
ylabel('\DeltaHbT (\muM)');
xlabel('Time (s)');
title('frontal cortex');
ylim([-9 3]);

savefig(gcf, fullfile(rootfolder, 'Figure', 'Fig_6_bc'));
close(gcf);

%% plot figures: Figure 6 (D)-(G)
time.HRF = 0:1/30:299/30;
x = [0.7 1.3];

figure('position', [100, 100, 1000, 800]);
h1 = subplot('position',[0.05 0.55 0.18 0.4]);
genFig_group_average(nanmean(HRF.HbT.PC.young,1),nanmean(HRF.HbT.PC.aged,1),...
                    nanstd(HRF.HbT.PC.young,[],1)/sqrt(size(HRF.HbT.PC.young,1)),...
                    nanstd(HRF.HbT.PC.aged,[],1)/sqrt(size(HRF.HbT.PC.aged,1)),...
                    time.HRF);
ylabel('HRF, \DeltaHbT (\muM)');
xlabel('Time (s)');
title('somatosensory cortex');
axis([0 5 0 0.6]);

h2 = subplot('position',[0.3 0.55 0.18 0.4]);
genFig_barplot(HRFparams.HbT.PC.young(:,1), HRFparams.HbT.PC.aged(:,1),...
    [0 1],HRFparams.HbT.PC.young(young_female_idx,1));
ylabel('Amplitude (\muM)');

h3 = subplot('position',[0.55 0.55 0.18 0.4]);
genFig_barplot(HRFparams.HbT.PC.young(:,2), HRFparams.HbT.PC.aged(:,2),...
    [0 1.5], HRFparams.HbT.PC.young(young_female_idx,2));
ylabel('Time to peak (s)');

h4 = subplot('position',[0.8 0.55 0.18 0.4]);
genFig_barplot(HRFparams.HbT.PC.young(:,3), HRFparams.HbT.PC.aged(:,3),...
    [0 2], HRFparams.HbT.PC.young(young_female_idx,3));
ylabel('Full-width at half maximum (s)');

h5 = subplot('position',[0.05 0.05 0.18 0.4]);
genFig_group_average(nanmean(HRF.HbT.FC.young,1),nanmean(HRF.HbT.FC.aged,1),...
                    nanstd(HRF.HbT.FC.young,[],1)/sqrt(size(HRF.HbT.FC.young,1)),...
                    nanstd(HRF.HbT.FC.aged,[],1)/sqrt(size(HRF.HbT.FC.aged,1)),...
                    time.HRF);
ylabel('HRF, \DeltaHbT (\muM)');
xlabel('Time (s)');
title('frontal cortex');
axis([0 5 -0.15 0.1]);

h6 = subplot('position',[0.3 0.05 0.18 0.4]);
genFig_barplot(HRFparams.HbT.FC.young(:,1), HRFparams.HbT.FC.aged(:,1),...
    [-0.25 0.2],HRFparams.HbT.FC.young(young_female_idx,1));
hold on;

ylabel('Amplitude (\muM)');

h7 = subplot('position',[0.55 0.05 0.18 0.4]);
genFig_barplot(HRFparams.HbT.FC.young(:,2), HRFparams.HbT.FC.aged(:,2),...
    [0 2.2],HRFparams.HbT.FC.young(young_female_idx,2));
ylabel('Time to peak (s)');

h8 = subplot('position',[0.8 0.05 0.18 0.4]);
genFig_barplot(HRFparams.HbT.FC.young(:,3), HRFparams.HbT.FC.aged(:,3),...
    [0 2],HRFparams.HbT.FC.young(young_female_idx,3));
ylabel('Full-width at half maximum (s)');

savefig(gcf, fullfile(rootfolder, 'Figure', 'Fig_6_d-g'));
close(gcf);


%% plot figures: Figure 7 (A)
time.LTA = -89/30:1/30:5;
time.RTA = -5:1/30:89/30;
figure('position', [100, 100, 1000, 400]);
h1 = subplot('position',[0.05 0.1 0.18 0.85]);
genFig_group_average(nanmean(LTA.HbD.PC.young,1),nanmean(LTA.HbD.PC.aged,1),...
                    nanstd(LTA.HbD.PC.young,[],1)/sqrt(size(LTA.HbD.PC.young,1)),...
                    nanstd(LTA.HbD.PC.aged,[],1)/sqrt(size(LTA.HbD.PC.aged,1)),...
                    time.LTA);
ylabel('\DeltaHbO-HbR (\muM)');
xlabel('Time (s)');
title('somatosensory cortex');
ylim([-2 68]);
h2 = subplot('position',[0.28 0.1 0.18 0.85]);
genFig_group_average(nanmean(RTA.HbD.PC.young,1),nanmean(RTA.HbD.PC.aged,1),...
                    nanstd(RTA.HbD.PC.young,[],1)/sqrt(size(RTA.HbD.PC.young,1)),...
                    nanstd(RTA.HbD.PC.aged,[],1)/sqrt(size(RTA.HbD.PC.aged,1)),...
                    time.RTA);
ylabel('\DeltaHbO-HbR (\muM)');
xlabel('Time (s)');
title('somatosensory cortex');
ylim([-2 68]);
h3 = subplot('position',[0.51 0.1 0.18 0.85]);
genFig_group_average(nanmean(LTA.HbD.FC.young,1),nanmean(LTA.HbD.FC.aged,1),...
                    nanstd(LTA.HbD.FC.young,[],1)/sqrt(size(LTA.HbD.FC.young,1)),...
                    nanstd(LTA.HbD.FC.aged,[],1)/sqrt(size(LTA.HbD.FC.aged,1)),...
                    time.LTA);
ylabel('\DeltaHbO-HbR (\muM)');
xlabel('Time (s)');
title('frontal cortex');
ylim([-5 25]);
h4 = subplot('position',[0.74 0.1 0.18 0.85]);
genFig_group_average(nanmean(RTA.HbD.FC.young,1),nanmean(RTA.HbD.FC.aged,1),...
                    nanstd(RTA.HbD.FC.young,[],1)/sqrt(size(RTA.HbD.FC.young,1)),...
                    nanstd(RTA.HbD.FC.aged,[],1)/sqrt(size(RTA.HbD.FC.aged,1)),...
                    time.RTA);
ylabel('\DeltaHbO-HbR (\muM)');
xlabel('Time (s)');
title('frontal cortex');
ylim([-5 25]);
savefig(gcf, fullfile(rootfolder, 'Figure', 'Fig_7_a'));
close(gcf);

%% plot figure 7 (B)
seg = 150:240; % 2-5 second after locomotion onset
HbT_run_seg.young = LTA.HbT.PC.young(:,seg);
HbT_run_ave.young = mean(HbT_run_seg.young, 2);
HbD_run_seg.young = LTA.HbD.PC.young(:,seg);
HbD_run_ave.young = mean(HbD_run_seg.young, 2);
HbT_run_seg.aged = LTA.HbT.PC.aged(:,seg);
HbT_run_ave.aged = mean(HbT_run_seg.aged, 2);
HbD_run_seg.aged = LTA.HbD.PC.aged(:,seg);
HbD_run_ave.aged = mean(HbD_run_seg.aged, 2);

x1 = 5:40;
p.young = polyfit(HbT_run_ave.young, HbD_run_ave.young,1);
f.young = polyval(p.young, x1);
p.aged = polyfit(HbT_run_ave.aged, HbD_run_ave.aged,1);
f.aged = polyval(p.aged, x1);


figure;
plot(HbT_run_ave.young, HbD_run_ave.young, 'ko'); hold on;
plot(HbT_run_ave.young(young_female_idx), HbD_run_ave.young(young_female_idx), 'mo');
plot(HbT_run_ave.aged, HbD_run_ave.aged, 'ro');
plot(x1, f.young,'k');
plot(x1, f.aged,'r');
axis([5 40 25 75]);
legend({'2-4M'; '18M';});
xlabel('\DeltaHbT (/muM)');
ylabel('\DeltaHbO-HbR (\muM)');
savefig(gcf, fullfile(rootfolder, 'Figure', 'Fig_7_b'));
close(gcf);

end
