# Supplementary material for: Aging drives cerebrovascular network remodeling and functional changes in the mouse brain
Source: Nat Commun. 2024 Jul 30;15:6398. doi: 10.1038/s41467-024-50559-8 (PMC11289283; doi:10.1038/s41467-024-50559-8)
Supplement: Supplementary file 4 — Source Data [file 41467_2024_50559_MOESM4_ESM.zip › SourceData/Fig6and7_InVivoPhysiology_SourceData/Code/support_script/genFig_group_average.m]

function genFig_group_average(varargin)
control_ave = varargin{1};
drug1_ave = varargin{2};
control_sem = varargin{3};
drug1_sem = varargin{4};
time = varargin{5};

colorlist = cbrewer('qual', 'Set2', 3);
% mean and std
box_line(time,control_ave,control_sem, colorlist(1,:)); hold on;
box_line(time,drug1_ave, drug1_sem, colorlist(2,:));
h(1) = plot(time, control_ave, 'color', colorlist(1,:));
h(2) = plot(time, drug1_ave,  'color', colorlist(2,:));
xlim([floor(time(1)),floor(time(end))]);
legend(h, {'2-4M','18M'});

end
